# Supplementary material for: Veterans have greater variability in their perception of binocular alignment
Source: PLoS One. 2018 Dec 26;13(12):e0209622. doi: 10.1371/journal.pone.0209622 (PMC6306227; doi:10.1371/journal.pone.0209622)
Supplement: S1 Table — (XLSX) [file pone.0209622.s001.xlsx]

## Sheet: VEMP 
Ovemp right burst left lat n1	Ovemp right burst left lat p1	Ovemp right burst left amplitude	Ovemp left burst right lat n1	Ovemp left burst right lat p1	Ovemp left burst right amplitude	Cvemp left burst left lat p1	Cvemp leftburst left lat n1	Cvemp leftburst left amplitude	Cvemp left rectified	Cvemp right burst right lat p1	Cvemp right burst right lat n1	Cvemp right burst ramp	Cvemp right rectified	Cvemp left response (yes/no)	Cvemp left threshold	Cvemp right response (yes/no)	Cvemp right threshold	VEMP comments if any
			Inconclusive	Inconclusive		Inconclusive	Inconclusive			Inconclusive	Inconclusive				Inconclusive		Inconclusive
No VEMP response	No VEMP response		20.67	14.33		14.33	20.67			14.33	22.67			Yes	90	Yes	97
No VEMP response	No VEMP response		23.67	19		19	23.67			13.33	20.33			Yes	95	Yes	97
Inconclusive	Inconclusive		Inconclusive	Inconclusive		Inconclusive	Inconclusive			Inconclusive	Inconclusive				Inconclusive		Inconclusive
No VEMP response	No VEMP response		No VEMP response	No VEMP response		No VEMP response	No VEMP response			No VEMP response	No VEMP response			No	No VEMP response	No	No VEMP response
No VEMP response	No VEMP response		No VEMP response	No VEMP response		No VEMP response	No VEMP response			Inconclusive	Inconclusive			No	No VEMP response		Inconclusive
999	999		999	999		999
Inconclusive	Inconclusive		Inconclusive	Inconclusive		Inconclusive	Inconclusive			Inconclusive	Inconclusive				Inconclusive		Inconclusive
Inconclusive	Inconclusive		20.33	14		14	20.33			16	22.67			Yes	97	Yes	97
														No
999	999		No VEMP response	No VEMP response		No VEMP response	No VEMP response								No VEMP response
No VEMP response	No VEMP response		Inconclusive	Inconclusive		Inconclusive	Inconclusive			Inconclusive	Inconclusive				Inconclusive		Inconclusive
No VEMP response	No VEMP response		No VEMP response	No VEMP response		No VEMP response	No VEMP response			Inconclusive	Inconclusive			No	No VEMP response		Inconclusive
25	21		No VEMP response	No VEMP response		No VEMP response	No VEMP response			16.67	23			No	No VEMP response	Yes	97
No VEMP response	No VEMP response		999	999		999				No VEMP response	No VEMP response					No	No VEMP response
No VEMP response	No VEMP response		No VEMP response	No VEMP response		No VEMP response	No VEMP response			No VEMP response	No VEMP response			No	No VEMP response	No	No VEMP response
Inconclusive	Inconclusive		No VEMP response	No VEMP response		No VEMP response	No VEMP response			15	19.33			No	No VEMP response	Yes	92
No VEMP response	No VEMP response		Inconclusive	Inconclusive		Inconclusive	Inconclusive			Inconclusive	Inconclusive				Inconclusive		Inconclusive
Inconclusive	Inconclusive		Inconclusive	Inconclusive		Inconclusive	Inconclusive			No VEMP response	No VEMP response				Inconclusive	No	No VEMP response
No VEMP response	No VEMP response		No VEMP response	No VEMP response		No VEMP response	No VEMP response			No VEMP response	No VEMP response			No	No VEMP response	No	No VEMP response
No VEMP response	No VEMP response		No VEMP response	No VEMP response		No VEMP response	No VEMP response			No VEMP response	No VEMP response			No	No VEMP response	No	No VEMP response
No VEMP response	No VEMP response		21.33	14		14	21.33			16.67	24			Yes	90	Yes	97
No VEMP response	No VEMP response		Inconclusive	Inconclusive		Inconclusive	Inconclusive			Inconclusive	Inconclusive				Inconclusive		Inconclusive
No VEMP response	No VEMP response		24.33	18.67		18.67	24.33			16	20.33			Yes	90	Yes	100
			Ovemp left burst right lat n1	Ovemp left burst right lat p1	Ovemp left burst right amplitude	Cvemp left burst left lat p1	Cvemp leftburst left lat n1	Cvemp leftburst left amplitude	Cvemp left rectified	Cvemp right burst right lat p1	Cvemp right burst right lat n1	Cvemp right burst ramp	Cvemp right rectified	Cvemp left response (yes/no)	Cvemp left threshold	Cvemp right response (yes/no)	Cvemp right threshold	Cvemp left threshold
25	Average	#DIV/0!	21.5	15.3325	#DIV/0!	15.3325	21.5	#DIV/0!		15.3333	22	#DIV/0!	#DIV/0!		93		97
			1.50506	2.44994	#DIV/0!	2.44994	1.50506	#DIV/0!		1.3527	1.77852	#DIV/0!	#DIV/0!		3.55903		0
25			20.67	14.33		14.33	20.67			14.33	22.67				90		97
			23.67	19		19	23.67			13.33	20.33				95		97
			20.33	14		14	20.33			16	22.67				97		97
			21.33	14		14	21.33			16.67	23				90		97
										15	19.33						92
										16.67	24						97
							mean		sd
	oVEMP p1		15.3325	2.44994		CVEMP p1	15.333		1.73703
	oVEMP n1		22.2	2.03688		CVEMP n1	21.8		1.60593
